# Supplementary material for: Community Readiness Assessment of the “Take TIME for Your Child’s Health” Intervention
Source: Healthcare (Basel). 2023 Aug 24;11(17):2386. doi: 10.3390/healthcare11172386 (PMC10487062; doi:10.3390/healthcare11172386)
Supplement: Supplementary file 1 [file healthcare-11-02386-s001.zip]

Archive with 1 entries (1 files):
- healthcare-2539514-supplementary.pdf
